# Supplementary material for: A Comparative Study between Lycorine and Galantamine Abilities to Interact with AMYLOID β and Reduce In Vitro Neurotoxicity
Source: Int J Mol Sci. 2023 Jan 28;24(3):2500. doi: 10.3390/ijms24032500 (PMC9916559; doi:10.3390/ijms24032500)
Supplement: Supplementary file 1 [file ijms-24-02500-s001.zip]

Archive with 1 entries (1 files):
- ijms-2102140-supplementary.pdf
